# Supplementary material for: The Transcriptome and Proteome Networks of Malignant Tumours Reveal Atavistic Attractors of Polyploidy-Related Asexual Reproduction
Source: Int J Mol Sci. 2022 Nov 29;23(23):14930. doi: 10.3390/ijms232314930 (PMC9736112; doi:10.3390/ijms232314930)
Supplement: Supplementary file 1 [file ijms-23-14930-s001.zip]

Archive with 9 entries (9 files):
- Figure S1.tif
- Figure S2.tif
- File S1.zip
- File S2.cluego
- File S3.cluego
- Table S1.xlsx
- Table S2.xlsx
- Table S3.xlsx
- Table S4.xlsx
