# Supplementary material for: The Transcriptome and Proteome Networks of Malignant Tumours Reveal Atavistic Attractors of Polyploidy-Related Asexual Reproduction
Source: Int J Mol Sci. 2022 Nov 29;23(23):14930. doi: 10.3390/ijms232314930 (PMC9736112; doi:10.3390/ijms232314930)
Supplement: Supplementary file 1 [file ijms-23-14930-s001.zip › Table S1.xlsx]

## Sheet: Table S1
Table S1: The combined list of GG genes.
Gene
ABCA13
ABCA4
ABCC11
AC004381.6
ACAD11
ACOXL
ACPT
ACSM1
ACTRT3
ACVR2B
ADAM6
ADAMTS12
ADAMTS17
ADAMTS3
ADAMTS6
ADORA2A
AK7
AK8
AK9
AKAP3
AKR1B15
AKR1E2
ALG10
ALG10B
ALG11
ALG1L
ALK
ALPPL2
ALX1
AMER1
ANG
ANHX
ANKAR
ANKDD1B
ANKEF1
ANKRD36B
ANKRD61
ANO2
ANXA2P3
AOC2
AP1S3
APLF
APOBEC3B
ARHGAP11A
ARHGAP11B
ARHGAP28
ARHGEF18
ARIH2OS
ARL17A
ARMC3
ARRDC5
ART5
ASB14
ASB3
ASPM
ASXL3
ATAD5
ATG10
ATP5EP2
ATP6AP1L
ATP6V0C
ATP6V1E2
ATXN3
ATXN7L1
AUNIP
AURKA
B3GNT4
B3GNT5
B3GNTL1
BACH2
BBS1
BCDIN3D
BCKDHA
BCL2L14
BEAN1
BEND3
BEND4
BFSP1
BFSP2
BIRC5
BLM
BLOC1S3
BMS1P4
BORA
BPIFA1
BRCA1
BRCA2
BRDT
BRIP1
BTBD18
BUB1
C10orf12
C10orf25
C10orf95
C11orf57
C11orf70
C11orf71
C11orf96
C12orf45
C12orf60
C12orf66
C16orf59
C16orf87
C17orf53
C17orf67
C17orf80
C18orf54
C19orf25
C19orf57
C1orf112
C1orf226
C1orf64
C1orf94
C1QL4
C20orf197
C21orf33
C21orf59
C21orf62
C22orf34
C3orf67
C4orf36
C5orf24
C5orf34
C5orf63
C6orf163
C6orf52
C7orf25
C7orf55
C7orf57
C8orf37
C8orf48
C9orf131
C9orf43
C9orf66
C9orf84
C9orf85
CABYR
CACNA2D4
CAMKMT
CASC2
CASC5
CBWD1
CBWD6
CBX2
CCDC113
CCDC121
CCDC122
CCDC138
CCDC144A
CCDC148
CCDC15
CCDC150
CCDC152
CCDC170
CCDC171
CCDC173
CCDC18
CCDC65
CCDC7
CCDC73
CCDC89
CCL17
CCL22
CCR4
CCSER1
CCT6B
CD101
CD160
CD3EAP
CD70
CDC25A
CDC25C
CDC45
CDC6
CDCA2
CDKL1
CDKL2
CDKL3
CDKN3
CDRT4
CENPA
CENPE
CENPF
CENPI
CENPK
CENPL
CENPO
CENPP
CEP128
CEP152
CEP57L1
CEP72
CEP76
CERS1
CHAC2
CHEK1
CHODL
CHRM3
CHRNA5
CHRNA7
CHRNB4
CHST4
CHURC1
CILP2
CKAP2L
CLDN20
CLDN6
CLEC12B
CLEC3A
CLNK
CLSPN
CLUL1
CMTM1
CNGA1
CNIH3
CNKSR3
CNTLN
COL10A1
COL20A1
CORO7
COX6B2
COX8C
CR1L
CRB1
CRCP
CRIP1
CRLF2
CRYBB1
CRYGD
CSMD2
CSMD3
CST1
CST2
CTAGE5
CTC-534A2.2
CTCFL
CXCL11
CXorf67
CYB5RL
CYP4Z1
DAND5
DAZL
DCAF4L2
DCHS2
DCLRE1C
DCX
DDX43
DDX47
DEPDC1
DEPDC1B
DGKH
DIAPH3
DIEXF
DKKL1
DLEU1
DLEU2
DLGAP5
DMC1
DMRT1
DNA2
DNAH10
DNAH11
DNAH14
DNAH2
DNAH5
DNAH7
DNAH8
DNAH9
DNAJB13
DNAJC24
DNAJC28
DNAJC5B
DNASE2B
DNMT3B
DNMT3L
DPEP3
DPH6
DPPA2
DPPA3
DPPA4
DPPA5
DPY19L2P2
DSCC1
DSCR8
DTL
DTWD2
DUS4L
DUSP18
DUSP19
DYRK3
E2F7
E2F8
EDAR
EDARADD
EFCAB11
EFCAB6
EID3
EIF5AL1
ELL3
ELP4
EME1
ENAM
ERCC4
ERCC5
ERCC6L
ERCC8
ERVW-1
ESCO2
ESPNL
ESR2
EXO1
EXO5
F11R
F2RL2
FAHD1
FAM111B
FAM122C
FAM124B
FAM159A
FAM175A
FAM186B
FAM188B
FAM196B
FAM19A3
FAM225B
FAM24B
FAM35DP
FAM47E
FAM64A
FAM66C
FAM72A
FAM78B
FAM86C1
FAM86JP
FAM90A1
FAM9C
FANCA
FANCB
FANCM
FATE1
FBXL18
FBXL19-AS1
FBXO10
FBXO36
FBXO5
FDXACB1
FER1L6
FGF19
FGGY
FMN1
FOXD1
FOXH1
FOXI3
FOXO3B
FOXP3
FRMPD1
FSIP1
FTCDNL1
FTX
FUT10
GABRG3
GAPDHS
GATC
GBX2
GCNT7
GDAP2
GDF3
GDF5
GDF6
GDPGP1
GEMIN6
GEN1
GET4
GGACT
GGTLC2
GINS1
GINS2
GINS4
GIP
GK3P
GLUD2
GMNC
GNRH2
GP1BA
GP6
GPATCH2
GPR1
GPR143
GPR3
GPR39
GPR75
GPR89B
GRIN3A
GRM8
GRPR
GSG2
GSTCD
GTPBP10
GTSE1
GTSF1
GUSBP2
GVQW1
HAPLN1
HARBI1
HAUS8
HDGFL1
HELB
HESX1
HHAT
HIC2
HILS1
HIST1H1B
HIST1H1E
HIST1H2AI
HIST1H2AM
HIST1H2BF
HIST1H2BH
HIST1H2BO
HIST1H3B
HIST1H3E
HIST1H4C
HIST1H4I
HIST4H4
HJURP
HLA-L
HMGA2
HMMR
HORMAD1
HS6ST3
HSPA1L
HTR7
HTRA4
HUNK
HYAL4
IBA57
IER3IP1
IGF2BP1
IGF2BP3
IGFLR1
IGLL1
IGSF23
IKZF3
IL10
IL12RB2
IL23A
IL4I1
IL7
INSL6
INSRR
INTS6
IPMK
IQCD
IQCH
IQUB
IRAK1BP1
ISY1
ITGB3BP
ITIH4
ITPRIPL1
KBTBD8
KCNA3
KCNB2
KCNH5
KCNJ14
KCNK13
KCNMB2
KCNMB3
KCNQ1OT1
KCNV2
KDM4D
KHDC1L
KHDC3L
KIAA0391
KIAA0586
KIAA0825
KIAA1210
KIAA1211
KIAA1328
KIAA1524
KIAA1549
KIAA1919
KIAA2022
KIF14
KIF15
KIF18A
KIF20B
KIF24
KIF25
KIF27
KIF4A
KIF6
KIF9
KLHL11
KLHL35
KLK15
KNOP1
KREMEN2
KRTAP5-8
KRTAP5-9
KTN1-AS1
KYNU
L1TD1
L3MBTL4
LACE1
LCA5L
LCLAT1
LCMT2
LCN15
LCOR
LCORL
LEMD1
LHX9
LIAS
LIM2
LIN28A
LIN28B
LIN54
LIN9
LINC00472
LINC00476
LINC00638
LINC00654
LINC00662
LINC00852
LINC00854
LIPT1
LIPT2
LMX1B
LPAR4
LRAT
LRFN4
LRP1B
LRRC27
LRRC37A2
LRRC37BP1
LRRC55
LRRC8D
LRRTM4
LSM12
LUZP4
LYG2
LYRM5
M1AP
MAB21L3
MAD2L1
MAEL
MAGEA3
MAGEA4
MAGEB1
MAGEB2
MAK
MAP10
MBD3
MCM10
MCM8
MCMDC2
MCPH1
MDGA2
MED12L
MED26
MEIG1
MEMO1
METTL12
METTL15
METTL20
METTL21A
MEX3A
MFSD2B
MGAT4C
MIPOL1
MIR17HG
MIXL1
MLLT4-AS1
MLN
MMS22L
MND1
MOCS3
MPL
MROH8
MRPL30
MRPS17
MRS2P2
MSL3P1
MSTN
MTFR2
MTL5
MTRNR2L1
MYB
MYH15
MYO16
MYO3A
MYO3B
N4BP2
NAALADL2
NACA2
NANOG
NANOS1
NANP
NAT1
NCAPG2
NCAPH
NCKAP5
NDC80
NDUFA11
NDUFA2
NDUFA7
NEDD8
NEIL3
NEK2
NHEJ1
NKX1-2
NLGN1
NLRP2
NLRP7
NLRP9
NME8
NME9
NODAL
NOTUM
NPIPB3
NPIPB4
NPPC
NPW
NRG1
NRL
NSUN3
NTNG1
NUDT13
NUF2
NUP62
OAZ3
OCLM
OIP5
ONECUT2
OOEP
OPN1SW
OPN3
ORC1
ORC6
OTUD7A
OXNAD1
PA2G4P4
PABPC3
PABPC4L
PABPC5
PAEP
PAK6
PAPPA
PAPPA2
PARP11
PARPBP
PARS2
PCBD2
PCDH15
PCDHA1
PCDHA10
PCDHA3
PCDHA4
PCDHA6
PCDHAC1
PCDHB13
PCDHB2
PCDHB3
PCDHB6
PCDHB9
PCDHGA1
PCDHGA4
PCDHGB1
PCDHGB2
PDCL2
PDE11A
PDP2
PGAM5
PGBD4
PHOX2A
PIGN
PIK3R2
PIN4P1
PIP5KL1
PIPSL
PIWIL1
PIWIL2
PKD1L1
PLA2G10
PLD6
PLEKHA8P1
PLEKHM3
PLK4
POC1A
POLE2
POLQ
POLR2J3
POLR2M
POMK
POTEM
PPAN
PPIEL
PPIL6
PPP1R2P3
PRAME
PRAP1
PRDM14
PRELID2
PRKG2
PRKY
PROKR1
PRPH2
PRR11
PRR19
PRR26
PRSS21
PSMA2
PSPN
PTCD2
PTGR2
PTH2R
PTPRQ
PTRH1
PUS10
PYURF
QRFPR
RAB41
RAB42
RABGEF1
RAD18
RAD51
RAD51AP1
RAD51B
RAD51D
RAD54B
RAD54L
RAD9B
RAG1
RAG2
RANBP17
RAPGEF6
RASSF9
RBL1
RBM12B
RBM15
RBM34
RBM4
RBM7
RBMXL2
RFX8
RGPD3
RGPD4
RGR
RHPN1-AS1
RIBC1
RIBC2
RIIAD1
RIMBP3
RIPPLY3
RNF169
RNF183
RNF32
ROPN1
ROPN1B
RPL19P12
RPL21P44
RPL23AP53
RPL23P8
RPLP0P2
RPP14
RPP38
RTEL1
S100A7A
S100Z
SAC3D1
SAMD13
SAMD3
SARS2
SASS6
SCAI
SCLT1
SCML2
SCT
SDHAF2
SDK2
SEC14L1P1
SEC16B
SENP8
SETD9
SGOL1
SGOL2
SHCBP1
SIAH1
SIGLEC15
SIGLEC5
SIM1
SKA1
SKA3
SKIDA1
SLC10A7
SLC16A7
SLC22A16
SLC24A4
SLC24A5
SLC25A51
SLC2A14
SLC35A1
SLC35E3
SLC35G1
SLC38A9
SLC44A5
SLC45A2
SLC4A5
SLC52A1
SLC6A10P
SLC6A2
SLCO4C1
SLFN12L
SLIT1
SLX4IP
SMC1B
SMN2
SNN
SNTG1
SOAT2
SOGA3
SOX1
SOX3
SOX6
SP8
SPA17
SPATA22
SPATA33
SPATA5
SPC24
SPC25
SPDYA
SPDYC
SPDYE1
SPDYE3
SPESP1
SPINK2
SPRN
SPRTN
SPTA1
SRGAP1
SRR
SRSF12
ST8SIA6
STAG3L1
STEAP1B
STIL
STK31
STXBP4
SUMO4
SUV39H2
SVOPL
SYCE2
SYCP2L
SYCP3
SYN3
SYT10
SYT14
T
TAF1A
TAF4B
TAS2R19
TAS2R31
TATDN2
TBATA
TBC1D32
TBC1D7
TBX10
TCAM1P
TCEAL1
TCEANC2
TCL1B
TCP11L2
TCTE3
TDRD1
TDRD12
TDRD5
TECTA
TEPP
TET1
THAP9
TICRR
TIGD6
TIGD7
TIMM8A
TIPIN
TIRAP
TKTL1
TM4SF19
TMED7
TMEM108
TMEM140
TMEM14E
TMEM169
TMEM194B
TMEM217
TMEM221
TMEM241
TMEM5
TMEM68
TMLHE
TMPO-AS1
TMPPE
TMPRSS9
TMSB4Y
TNFSF11
TNFSF4
TPTE
TRAIP
TRAPPC5
TRAPPC9
TRDMT1
TRIM16
TRIM59
TRIM60
TRIM71
TRIML2
TRIP13
TRIQK
TRMT10A
TRPM1
TRPM3
TRPV1
TSACC
TSSK3
TSSK4
TTC26
TTC30A
TTC30B
TTF2
TTK
TTLL9
TTTY15
TVP23A
TVP23C
UBE2V1
UBE3D
UCN2
UFSP1
UHRF1
ULBP3
UMODL1
UQCR11
UQCRBP1
URB2
USH2A
USP37
USP49
USP51
UTF1
VAMP2
VASH2
VKORC1
VPS33A
VRTN
VTI1A
WDHD1
WDPCP
WDR31
WDR49
WDR62
WDR76
WDR78
WDR89
WDR92
WNK3
WNT7A
XCL1
XRCC2
YBX3P1
ZBED6
ZBTB20
ZBTB3
ZBTB37
ZBTB8A
ZC2HC1C
ZC3H10
ZC3H11A
ZCCHC16
ZDHHC15
ZFHX4-AS1
ZFP37
ZFP42
ZFP64
ZFP69
ZFP69B
ZFY
ZKSCAN2
ZKSCAN3
ZNF100
ZNF112
ZNF114
ZNF124
ZNF169
ZNF180
ZNF19
ZNF2
ZNF208
ZNF214
ZNF215
ZNF221
ZNF223
ZNF225
ZNF227
ZNF229
ZNF23
ZNF230
ZNF233
ZNF235
ZNF257
ZNF26
ZNF264
ZNF268
ZNF28
ZNF280B
ZNF280C
ZNF284
ZNF286A
ZNF287
ZNF311
ZNF322
ZNF324B
ZNF358
ZNF367
ZNF383
ZNF391
ZNF395
ZNF407
ZNF410
ZNF425
ZNF429
ZNF43
ZNF430
ZNF443
ZNF460
ZNF468
ZNF469
ZNF470
ZNF483
ZNF485
ZNF490
ZNF492
ZNF501
ZNF525
ZNF527
ZNF543
ZNF546
ZNF548
ZNF555
ZNF557
ZNF559
ZNF560
ZNF563
ZNF564
ZNF565
ZNF567
ZNF568
ZNF570
ZNF571
ZNF572
ZNF573
ZNF575
ZNF578
ZNF582
ZNF583
ZNF587
ZNF593
ZNF597
ZNF607
ZNF610
ZNF611
ZNF619
ZNF620
ZNF624
ZNF626
ZNF646
ZNF66
ZNF660
ZNF668
ZNF669
ZNF670
ZNF675
ZNF676
ZNF677
ZNF678
ZNF681
ZNF683
ZNF684
ZNF69
ZNF695
ZNF696
ZNF70
ZNF701
ZNF702P
ZNF709
ZNF713
ZNF714
ZNF716
ZNF717
ZNF718
ZNF728
ZNF729
ZNF749
ZNF763
ZNF765
ZNF774
ZNF776
ZNF778
ZNF780A
ZNF782
ZNF788
ZNF790
ZNF792
ZNF799
ZNF805
ZNF81
ZNF813
ZNF815P
ZNF829
ZNF845
ZNF85
ZNF850
ZNF852
ZNF876P
ZNF879
ZNF891
ZNF90
ZNF93
ZNF98
ZNRD1-AS1
ZP3
ZRANB3
ZSCAN10
ZSCAN12
ZSCAN2
ZSCAN20
ZSCAN22
ZSCAN23
ZSCAN5A
ZSWIM3
ZWILCH
ZXDA
ZYG11A
UBR2
TSPY1
TSGA10
TLE6
TEX101
TERT
TCFL5
SUN5
STK33
STAG3
SPO11
SPINT2
SPATA7
SPATA17
SPAG16
2022-09-12
RPS4Y2
RPA2
RPA1
RNF212
REC8
PSMC3IP
PRSS50
PRDM9
PMP22
PHF7
PGAM4
PBX4
PARP2
NR3C1
NR0B1
NF1
NANOS3
MUC1
MTHFR
MSMO1
MSH5
MOS
MLH3
MEI1
MAGEB4
DNAAF11
LMTK2
LHCGR
LEP
INHBB
HSFY2
H2AFX
GINS3
FKBP6
FASLG
EGF
DDX4
CYP19A1
CUL2
CTDSP1
CREB1
CDY1B
CDRT1
CDKN2D
CDKN2B
CDKN1B
CDK5
CCNB3
CCNA2
CCNA1
CBX1
C8orf42
BUB1B
BPY2C
BOLL
BCL2
AVEN
AURKC
ATR
SYCP1
SYCP2
SYCE1
HORMAD2
MEIKIN
MEIOB
MEIOC
SYCE1L
TEX11
MAJIN
FAM9B
FAM9A
REC114
TEX19
BRME1
TEX14
MSH4
TEX15
FBXO43
EME2
MRE11
MAGEA1
MAGEA2
MAGEA5
MAGEA6
MAGEA8
MAGEA9
MAGEA10
MAGEA11
MAGEA12
BAGE
BAGE2
BAGE3
BAGE4
BAGE5
MAGEB5
MAGEB6
MAGEB3
GAGE1
GAGE2A
GAGE3
GAGE4
GAGE5
GAGE6
GAGE7
GAGE8
SSX1
SSX2
SSX2b
SSX3
SSX4
CTAG1B
LAGE-1b
CTAG2
MAGEC1
MAGEC3
MAGEC2
SPANXA1
SPANXB1
SPANXC
SPANXD
SPANXN1
SPANXN2
SPANXN3
SPANXN4
SPANXN5
XAGE1D
XAGE1C
XAGE1B
XAGE1
XAGE2
XAGE3
XAGE-3b
XAGE-4
XAGE5
SAGE1
ADAM2
PAGE5
CT16
PAGE1
PAGE2
PAGE2B
PAGE3
PAGE4
LIPI
VENTXP1
IL13RA2
TSP50
CTAGE1
CTAGE-2
ACRBP
CSAG1
CSAG2
MMA1b
DDX53
TFDP3
JARID1B
LDHC
MORC1
CRISP2
FMR1NB
FTHL17
NXF2
TAF7L
TDRD6
TDRD4
CT45A1
CT45A2
CT45A3
CT45A4
CT45A5
CT45A6
CT47A1
CT47A2
CT47A3
CT47A4
CT47A5
CT47A6
CT47A7
CT47A8
CT47A9
CT47A10
CT47A11
CT47B1
SLCO6A1
TAG
HSPB9
CCDC110
ZNF165
SPACA3
CXorf48
THEG
ACTL8
NLRP4
LOC348120
CCDC33
LOC196993
PASD1
LOC647107
TULP2
CT66
PRSS54
RBM46
CT69
CT70
SPINLW1
TSSK6
ADAM29
CCDC36
LOC440934
CPXCR1
TSPY3
HIWI
Cxorf61
PBK
C21orf99
CEP290
SPAG9
MPHOSPH1
PLAC1
CALR3
PRM1
PRM2
CAGE1
LY6K
IMP-3
AKAP4
KIAA0100
DCAF12
SEMG1
POTED
POTEE
POTEA
POTEG
POTEB
POTEC
POTEH
GOLGAGL2 FA
CDCA1
PEPP2
OTOA
CCDC62
CEP55
FAM46D
CTNNA2
FAM133A
LOC130576
ANKRD45
ELOVL4
IGSF11
TMEFF1
TMEFF2
ARX
SPEF2
GPAT2
NOL4
PTPN20A
SPAG4
RQCD1
SPATA19
ODF1
ODF2
ODF3
ODF4
ATAD2
ZNF645
MCAK
SPAG1
SPAG6
SPAG8
SPAG17
FBXO39
RGS22
CCDC83
TEKT5
NR6A1
TMPRSS12
TPPP2
PRSS55
EDAG
DNAJB8
CSAG3B
CTAG1A
GAGE12B
GAGE12C
GAGE12D
GAGE12E
GAGE12F
GAGE12G
GAGE12H
GAGE12I
GAGE12J
GAGE13
LOC728137
MAGEA2B
MAGEA9B
NXF2B
SPANXA2
SPANXB2
SPANXE
SSX4B
SSX5
SSX6
SSX7
SSX9
TSPY1D
TSPY1E
TSPY1F
TSPY1G
TSPY1H
TSPY1I
TSPY2
XAGE1E
XAGE2B
MIWI
PIWI
