# Supplementary material for: The Transcriptome and Proteome Networks of Malignant Tumours Reveal Atavistic Attractors of Polyploidy-Related Asexual Reproduction
Source: Int J Mol Sci. 2022 Nov 29;23(23):14930. doi: 10.3390/ijms232314930 (PMC9736112; doi:10.3390/ijms232314930)
Supplement: Supplementary file 1 [file ijms-23-14930-s001.zip › Table S2.xlsx]

## Sheet: BLCA_threshold_06
surrogate.data	real.data	Table S2. Number of edges in real and surrogate data from the TCGA database at a correlation coefficient of 0.6
1.34	537
1.98	827
2.66	691
1.62	321
3.94	191
2.58	463
2.12	558
2.42	523
0.92	417
2.92	589
1.46	403
3.38	365
2.78	439
3.92	303
2.82	448
1.74	616
1.9	749
1.1	475
1.9	584
2.92	497
1.32	518
2.2	397
2.16	601
2.38	988
2.08	583
2.58	691
1.86	795
1.94	768
1.62	741
2.42	441
1.48	631
2.02	480
1.72	401
2.3	209
1.76	432
1.5	860
2.02	526
3	500
1.84	397
1.18	761
2.16	595
1.9	493
2.1	587
2.4	458
1.88	678
1.1	618
1.42	826
1.8	742
4.08	578
1.24	1022

## Sheet: BRCA_threshold_06
surrogate.data	real.data
0.34	361
0.24	160
0.64	180
0.32	207
0.3	230
0.42	272
0.58	273
0.16	319
0.46	214
0.38	162
0.3	365
0.46	172
0.56	132
0.58	225
0.14	196
0.6	193
0.32	190
0.44	138
0.52	235
0.36	109
0.56	238
0.44	176
0.38	261
0.16	220
0.66	250
0.48	130
0.26	200
0.22	240
0.66	248
0.28	131
1.04	329
0.24	389
0.34	264
0.32	176
0.2	166
0.32	224
0.52	187
0.36	217
0.34	272
0.34	148
0.28	266
0.26	261
0.38	281
0.48	284
0.32	117
0.26	210
0.12	276
0.5	273
0.78	214
0.58	310

## Sheet: COAD_threshold_06
surrogate.data	real.data
0.72	2151
0.48	2058
0.9	2088
0.68	3220
0.6	3332
0.78	1606
0.66	2844
0.76	1996
0.54	2197
0.24	2791
0.42	2735
0.94	1672
0.2	1827
0.24	2777
1.14	3812
0.84	1506
0.42	2494
0.62	2475
0.52	2181
0.74	2062
0.58	2095
0.46	2026
0.32	2279
1.2	1721
0.5	1866
0.4	2344
0.34	2256
1.96	2985
0.64	2526
0.76	2601
0.46	2325
0.22	2325
0.44	3564
0.86	2852
0.62	2159
0.96	2761
0.88	2513
1.1	1748
0.7	2106
0.6	2053
0.44	1789
0.8	2324
0.4	2348
0.46	3817
0.18	2390
0.9	2445
0.48	2715
0.42	2291
0.96	2323
0.78	2467

## Sheet: HNSC_threshold_06
surrogate.data	real.data
4.42	232
12.34	266
14.28	261
10.78	262
8.16	274
5.08	298
8.86	291
12.18	330
5.3	280
9.6	286
7.5	217
7.26	290
5.3	296
4.02	364
7.92	331
5.58	220
6.7	275
7.34	292
8.84	348
7.58	299
7.28	297
10.9	320
11.02	419
4.88	283
6.54	308
5.86	324
10.52	286
7.74	269
9.76	292
4	302
9.38	307
2.94	271
5.86	234
10.24	255
7.28	431
7.6	268
6.78	265
5.9	392
8.88	299
9.14	334
7.96	246
7.5	325
10.74	271
9.4	295
10.26	308
8.72	218
7.3	255
7.06	326
5.9	278
12.02	284

## Sheet: LIHC_threshold_06
surrogate.data	real.data
7.68	1897
5.48	1519
5.52	1404
6.42	1120
6.8	1219
10.54	1338
7.52	1295
3.32	2003
4.7	1549
4.38	1312
7.7	1055
7.28	1519
5.56	1112
6.04	1202
5.48	1533
7.2	1034
6.24	1311
10.84	1546
2.76	1178
5.06	1775
6.2	1480
4.52	1353
6.22	1197
5.78	1158
3.88	1677
3.88	1538
5.18	1439
5.58	1613
6.78	1166
3.8	1337
3.72	1481
3.46	1762
5.86	1225
7.28	1533
3.38	1543
6.42	1774
3.94	1176
4.6	1538
8.84	991
7.76	1261
5.58	1562
6.44	1729
2.58	1717
5.92	1268
5.3	1602
5.3	1405
3.44	1004
5.06	1579
4.34	1544
2.98	1175

## Sheet: LUAD_threshold_06
surrogate.data	real.data
7.58	85
4.58	76
3.44	82
1.82	72
2.48	81
3.14	87
4.46	131
2.6	95
5.28	85
5.54	110
5.94	70
4.46	115
2.58	89
3.42	116
2.8	127
4.94	117
7.84	104
3.28	128
4.56	97
3.4	111
4.92	90
4.78	103
6.64	99
2.84	91
4.12	204
6.2	98
2.98	95
2.84	58
2.96	83
1.58	104
3.86	120
4.12	145
2.26	156
5.36	82
6.16	127
4.58	102
1.68	138
5.5	115
3.3	105
4.34	103
4.26	96
9.18	116
3.94	107
4.56	75
4.5	74
2.64	98
6.14	87
3.32	152
2.82	87
4.32	74

## Sheet: LUSC_threshold_06
surrogate.data	real.data
3.44	43
2.84	71
2.12	35
3.76	54
2.62	64
4.02	58
3.1	47
4.12	47
3.16	56
3	44
1.9	48
3.92	69
2.06	44
2.36	41
2.08	68
2.2	61
2.42	45
1.26	70
2.96	62
4.08	58
3.8	40
2.5	44
4.9	52
1.98	52
2.88	45
5.04	61
3.52	48
3.84	71
3.98	72
2.8	37
3.06	41
1.26	66
5	47
3.14	54
6.26	54
4.16	40
5.2	41
3.38	56
2.76	38
2.78	79
2.58	81
4.1	56
3.08	57
3.26	47
2.16	47
2.64	64
2.78	58
5.14	51
3.88	72
2.32	56

## Sheet: STAD_threshold_06
surrogate.data	real.data
10.24	71
6.36	104
7.8	113
6.54	120
10.18	85
9.12	114
4.88	93
7.4	77
9.86	120
9.78	104
8.56	130
10.82	84
9.68	120
9.6	109
3.94	92
6.2	124
5.5	128
9.98	178
10.98	151
9.8	118
10.16	136
9.22	113
7.78	95
7.2	122
11.68	132
11.56	91
6.16	137
6.56	100
7.5	117
11.58	109
10.98	84
8.12	95
6.94	97
8.08	136
8.34	174
7.04	141
2.92	121
16.68	143
5.28	143
9.9	106
7.18	172
12.96	116
8.88	92
10.52	178
4.54	98
9.98	117
10.32	167
9.44	148
10.48	113
13	127

## Sheet: UCEC_threshold_06
surrogate.data	real.data
6.24	1062
2.66	1399
1.38	1062
5.32	1012
5.58	1273
3.64	1293
3.9	1194
3.68	994
3.54	544
3.76	1142
6.1	1029
5.38	980
4.52	1143
6.34	1147
4.04	865
4.06	1230
3.76	1117
4.7	1015
2.52	1066
2.08	797
5.84	1486
4.66	1228
5.94	929
4.44	844
4.74	1160
5.3	1525
3.94	846
3.86	1377
2.16	1178
5.18	1017
2.86	1745
4.18	924
4.26	892
4.26	1100
5.06	1538
6.5	959
5.78	872
4.98	741
4.74	981
6.76	1239
3.92	1085
3.56	1643
3.52	1189
3.78	885
2.62	1050
2.48	1311
4.92	888
5.02	931
4.28	959
8.26	958
