# Supplementary material for: The Transcriptome and Proteome Networks of Malignant Tumours Reveal Atavistic Attractors of Polyploidy-Related Asexual Reproduction
Source: Int J Mol Sci. 2022 Nov 29;23(23):14930. doi: 10.3390/ijms232314930 (PMC9736112; doi:10.3390/ijms232314930)
Supplement: Supplementary file 1 [file ijms-23-14930-s001.zip › Table S3.xlsx]

## Sheet: Table S3
surrogate.data	real.data	Table S3. Number of edges in real and surrogate data from the MM500 melanoma proteome dataset at a correlation coefficient of 0.6
0	401
0	517
0	330
0	354
0	502
0	308
0	421
0	339
0	411
0	358
0	408
0	419
0	447
0	406
0	525
0	423
0	390
0	368
0	475
0	419
0	485
0	413
0	429
0	425
0	408
0	398
0	340
0	512
0	534
0	362
0	443
0	411
0	441
0	375
0	432
0	465
0	393
0	522
0	362
0	319
0	448
0	409
0	434
0	326
0	334
0	510
0	435
0	377
0	401
0	419
