# Supplementary material for: The Transcriptome and Proteome Networks of Malignant Tumours Reveal Atavistic Attractors of Polyploidy-Related Asexual Reproduction
Source: Int J Mol Sci. 2022 Nov 29;23(23):14930. doi: 10.3390/ijms232314930 (PMC9736112; doi:10.3390/ijms232314930)
Supplement: Supplementary file 1 [file ijms-23-14930-s001.zip › Table S4.xlsx]

## Sheet: Table S4
surrogate.data	real.data	Table S4. Number of edges in real and surrogate data from the PXD008841 breast carcinoma proteome dataset at a correlation coefficient of 0.6
11	729
13	773
10	926
17	428
25	562
14	681
10	519
18	502
14	624
14	874
12	479
14	529
20	547
14	433
14	569
14	582
16	715
11	381
18	485
16	652
14	780
18	529
14	515
16	564
13	611
11	724
18	703
15	738
21	829
11	391
11	725
17	798
17	713
15	507
21	655
12	635
15	644
18	744
14	789
14	580
14	608
14	581
14	844
15	563
15	534
20	739
18	842
16	476
15	695
15	835
